# Supplementary material for: Differences between 3D isovoxel fat suppression VIBE MRI and CT models of proximal femur osseous anatomy: A preliminary study for bone tumor resection planning
Source: PLoS One. 2021 Apr 30;16(4):e0250334. doi: 10.1371/journal.pone.0250334 (PMC8087022; doi:10.1371/journal.pone.0250334)
Supplement: S1 Table — (XLSX) [file pone.0250334.s001.xlsx]

## Sheet: Table (S1)
	case NO.	Sex	Age	Spine Bone Mineral Density (g/cm2)	Femur Bone Mineral Density (g/cm2)	Disease status	MR Sequence	Difference map statistics between MR and CT
								mean	std	RMS	Q1	median	Q3	max. error
	1	M	41	0.969	0.833	Normal	WE	0.1972	0.5431	0.5777	-0.1468	0.2638	0.5769	1.9417
							DIXON	0.1048	0.5593	0.569	-0.233	0.1216	0.4452	2.8586
	2	F	59	0.99	0.905	Osteonecrosis Ficat stage IIA	WE	0.4131	0.8303	0.9543	-0.1479	0.2928	0.9708	3.4459
							DIXON	0.4354	1.0069	1.0969	-0.2105	0.3029	1.0385	3.8797
	3	M	66	0.843	0.988	Osteonecrosis Ficat stage IIA	WE	0.0344	0.6604	0.6612	-0.2671	0.076	0.4146	4.167
							DIXON	0.407	0.5527	0.6863	0.054	0.3847	0.7594	2.8765
	4	M	63	1.177	1.101	Osteonecrosis Ficat stage IIA	WE	0.3296	0.6641	0.7414	-0.1181	0.2869	0.7963	2.8115
							DIXON	0.3301	0.7291	0.8004	-0.2188	0.2709	0.8453	2.8289
	5	M	65	1.21	1.171	Normal	WE	0.3459	0.8654	0.932	-0.2732	0.2238	0.9252	3.5677
							DIXON	0.2175	0.9927	1.0162	-0.4146	0.0758	0.67	4.1382
	6	F	36	1.027	0.714	Osteonecrosis Ficat stage IIA	WE	0.2792	0.8301	0.8758	-0.3028	0.1358	0.8699	2.7554
							DIXON	0.2244	0.4883	0.5373	-0.1241	0.2001	0.5642	2.1071
	7	F	78	1.123	0.852	Normal	WE	0.5647	0.9493	1.1045	-0.0747	0.5041	1.1212	4.3039
							DIXON	0.4402	0.6698	0.8015	0.06	0.3942	0.7805	3.5752
	8	M	63	1.279	1.032	Normal	WE	0.2922	0.8444	0.8935	-0.2749	0.2105	0.8434	2.8869
							DIXON	0.4316	0.9126	1.0095	-0.2002	0.3477	0.9968	3.8705
	9	F	72	0.889	0.704	Normal	WE	0.2677	0.9291	0.9668	-0.362	0.2023	0.8901	3.2022
							DIXON	0.1775	0.6215	0.6463	-0.1838	0.1642	0.4939	4.7254
	10	M	39	1.086	0.925	Normal	WE	0.2153	0.5981	0.6356	-0.1514	0.2579	0.6306	2.8153
							DIXON	0.2196	0.5849	0.6248	-0.1381	0.2205	0.5757	2.4488
	11	M	30	1.219	0.963	Osteonecrosis Ficat stage IIA	WE	0.1858	0.6807	0.7056	-0.2728	0.1714	0.6664	2.7157
							DIXON	0.3965	0.621	0.7368	-0.0234	0.3835	0.8214	2.5064
	12	F	20	1.138	0.946	Normal	WE	0.1135	0.4534	0.4674	-0.1637	0.1141	0.388	2.4031
							DIXON	0.2851	0.4683	0.5482	-0.0417	0.265	0.5956	2.2515
	13	M	53	1.287	1.061	Normal	WE	0.3178	0.892	0.9469	-0.0805	0.2148	0.5919	5.5291
							DIXON	0.3204	0.6078	0.687	-0.0518	0.2556	0.6441	2.8792
	14	M	45	1.039	0.815	Osteonecrosis Ficat stage IIA	WE	0.396	1.158	1.2238	-0.2088	0.2536	0.8509	6.8021
							DIXON	0.409	0.8381	0.9326	-0.1473	0.3028	0.9187	4.1521
	15	M	21	0.957	0.842	Normal	WE	0.4233	0.933	1.0245	-0.2228	0.2544	1.1525	3.0149
							DIXON	0.3441	0.5488	0.6477	-0.004	0.3013	0.6575	2.2999
