# Supplementary material for: Differences between 3D isovoxel fat suppression VIBE MRI and CT models of proximal femur osseous anatomy: A preliminary study for bone tumor resection planning
Source: PLoS One. 2021 Apr 30;16(4):e0250334. doi: 10.1371/journal.pone.0250334 (PMC8087022; doi:10.1371/journal.pone.0250334)
Supplement: S2 Table — (XLSX) [file pone.0250334.s002.xlsx]

## Sheet: Table (S2)
	case NO.	Sex	Age	Spine Bone Mineral Density (g/cm2)	Femur Bone Mineral Density (g/cm2)	Disease status	MR Sequence	Anatomic Area	Difference map statistics between MR and CT
									mean	std	RMS	Q1	median	Q3	max. error
	1	M	41	0.969	0.833	Normal	WE	Femoral head	0.218	0.4166	0.4702	-0.0309	0.2301	0.4634	1.6193
								Intertrochanteric area	0.2542	0.5172	0.5762	-0.0496	0.2644	0.5944	1.9833
								Femur shaft	0.3765	0.5689	0.6821	-0.0234	0.2979	0.8781	1.9301
							DIXON	Femoral head	0.0371	0.3681	0.37	-0.2114	0.0193	0.2816	1.2929
								Intertrochanteric area	0.1398	0.7313	0.7445	-0.2836	0.2199	0.6605	2.8924
								Femur shaft	0.3665	0.6802	0.7725	-0.057	0.0932	0.8922	2.156
	2	F	59	0.99	0.905	Osteonecrosis Ficat stage IIA	WE	Femoral head	0.441	0.7184	0.8445	-0.0785	0.3517	0.9081	3.105
								Intertrochanteric area	0.3879	0.5812	0.6987	0.0259	0.3557	0.7622	3.0433
								Femur shaft	0.6673	0.6792	0.9521	0.2333	0.6048	0.9828	2.403
							DIXON	Femoral head	0.146	0.5907	0.6084	-0.1413	0.1651	0.4505	2.4713
								Intertrochanteric area	0.561	0.6912	0.8902	0.0908	0.4362	0.8562	4.1674
								Femur shaft	0.3974	0.5082	0.645	0.0015	0.2843	0.7229	1.8028
	3	M	66	0.843	0.988	Osteonecrosis Ficat stage IIA	WE	Femoral head	-0.0737	0.9578	0.9605	-0.7129	-0.0263	0.6814	4.8761
								Intertrochanteric area	0.0375	0.6266	0.6276	-0.2748	0.0435	0.3895	3.6561
								Femur shaft	0.2696	0.6708	0.7228	-0.0513	0.182	0.597	2.0805
							DIXON	Femoral head	0.4721	0.5521	0.7264	0.0621	0.4398	0.8927	2.4375
								Intertrochanteric area	0.3325	0.6084	0.6933	-0.0732	0.2981	0.6925	3.4204
								Femur shaft	0.5066	0.5808	0.7706	0.0321	0.2903	1.0328	2.5619
	4	M	63	1.177	1.101	Osteonecrosis Ficat stage IIA	WE	Femoral head	0.403	0.4292	0.5887	0.1062	0.4021	0.7156	2.6208
								Intertrochanteric area	0.194	0.4492	0.4893	-0.0615	0.1996	0.5164	1.7428
								Femur shaft	0.2394	0.4011	0.467	-0.0289	0.172	0.4871	1.4113
							DIXON	Femoral head	0.4185	0.609	0.7389	-0.0259	0.449	0.8961	2.5519
								Intertrochanteric area	0.2845	0.4262	0.5124	-0.019	0.2689	0.6089	1.8463
								Femur shaft	0.3511	0.5	0.6109	-0.0202	0.1331	0.8139	1.5817
	5	M	65	1.21	1.171	Normal	WE	Femoral head	0.3827	0.4269	0.5733	0.0422	0.319	0.6793	1.9783
								Intertrochanteric area	0.3001	0.5954	0.6667	-0.0651	0.2083	0.5349	2.9032
								Femur shaft	0.4364	0.6925	0.8185	-0.0448	0.2627	0.8671	2.5193
							DIXON	Femoral head	0.1315	0.3847	0.4065	-0.1387	0.096	0.3874	1.5673
								Intertrochanteric area	0.2309	0.5373	0.5848	-0.1458	0.1702	0.57	2.5902
								Femur shaft	0.8281	1.1775	1.4393	0.1213	0.3911	0.9916	5.3699
	6	F	36	1.027	0.714	Osteonecrosis Ficat stage IIA	WE	Femoral head	0.2847	0.4486	0.5313	-0.0466	0.2348	0.6769	1.537
								Intertrochanteric area	0.17	0.4888	0.5175	-0.1412	0.1297	0.4413	2.2404
								Femur shaft	0.2615	0.5159	0.5783	-0.0162	0.1543	0.6356	1.924
							DIXON	Femoral head	0.1494	0.4272	0.4526	-0.1232	0.1472	0.4399	1.377
								Intertrochanteric area	0.2634	0.3714	0.4553	0.0038	0.2784	0.5192	1.6318
								Femur shaft	0.3757	0.3693	0.5267	0.0771	0.3589	0.6057	1.479
	7	F	78	1.123	0.852	Normal	WE	Femoral head	0.662	0.5323	0.8494	0.2829	0.6174	0.9981	2.71
								Intertrochanteric area	0.5355	0.7679	0.9361	-0.022	0.4336	1.0147	4.0652
								Femur shaft	0.6182	0.7783	0.9938	0.0462	0.5168	1.2488	2.5656
							DIXON	Femoral head	0.403	0.5681	0.6965	0.0856	0.3683	0.7287	2.5993
								Intertrochanteric area	0.4	0.702	0.808	-0.0188	0.3599	0.7534	3.4167
								Femur shaft	0.5397	0.6811	0.8689	0.0115	0.3256	1.0933	2.2729
	8	M	63	1.279	1.032	Normal	WE	Femoral head	0.2487	0.4076	0.4774	0.0162	0.2579	0.4946	1.839
								Intertrochanteric area	0.2867	0.5715	0.6394	-0.0664	0.2962	0.6298	2.3461
								Femur shaft	0.3122	0.7528	0.8148	-0.1174	0.1958	0.6637	2.5057
							DIXON	Femoral head	0.3741	0.5219	0.6421	0.078	0.3724	0.6882	2.3994
								Intertrochanteric area	0.3184	0.5003	0.593	0.0079	0.2486	0.5818	2.5785
								Femur shaft	0.6418	0.533	0.8342	0.1968	0.642	1.0706	2.174
	9	F	72	0.889	0.704	Normal	WE	Femoral head	0.1674	0.3524	0.3901	-0.0673	0.1258	0.4162	1.2642
								Intertrochanteric area	0.1646	0.5488	0.5729	-0.2297	0.1588	0.5304	1.9045
								Femur shaft	0.2364	0.4593	0.5164	-0.0543	0.2585	0.5669	1.7248
							DIXON	Femoral head	-0.0011	0.4593	0.4593	-0.2844	0.0388	0.3125	1.6098
								Intertrochanteric area	0.1756	0.5103	0.5396	-0.1079	0.1892	0.5018	2.3406
								Femur shaft	0.4053	0.424	0.5864	0.0861	0.3488	0.6385	1.9412
	10	M	39	1.086	0.925	Normal	WE	Femoral head	0.3674	0.3958	0.5401	0.0753	0.3682	0.672	1.6414
								Intertrochanteric area	0.1033	0.5053	0.5158	-0.1766	0.1494	0.4324	2.3876
								Femur shaft	0.2828	0.6268	0.6875	-0.1898	0.1859	0.7621	1.704
							DIXON	Femoral head	0.3341	0.4401	0.5525	0.0147	0.3278	0.6432	2.1376
								Intertrochanteric area	0.1657	0.4414	0.4714	-0.0994	0.2043	0.4691	2.0436
								Femur shaft	0.2551	0.7087	0.7531	-0.1298	0.1478	0.7503	1.9387
	11	M	30	1.219	0.963	Osteonecrosis Ficat stage IIA	WE	Femoral head	0.3366	0.6146	0.7007	-0.0173	0.3126	0.7296	3.0675
								Intertrochanteric area	0.1299	0.529	0.5446	-0.1915	0.0995	0.4259	1.8521
								Femur shaft	0.3618	0.595	0.6963	-0.0619	0.3128	0.8042	1.8034
							DIXON	Femoral head	0.5398	0.4939	0.7316	0.1995	0.5183	0.9023	1.9075
								Intertrochanteric area	0.3063	0.562	0.64	-0.0649	0.2523	0.731	1.9219
								Femur shaft	0.4222	0.5726	0.7114	0.0152	0.3389	0.9414	1.7831
	12	F	20	1.138	0.946	Normal	WE	Femoral head	0.0518	0.3687	0.3723	-0.1989	0.0415	0.2832	1.1826
								Intertrochanteric area	0.13	0.5924	0.6065	-0.2073	0.1034	0.469	2.3049
								Femur shaft	0.4625	0.6095	0.765	0.0002	0.3906	0.9557	1.9293
							DIXON	Femoral head	0.2198	0.4059	0.4616	-0.0552	0.1844	0.5066	1.5611
								Intertrochanteric area	0.2998	0.5896	0.6614	-0.09	0.3343	0.7545	2.2373
								Femur shaft	0.3988	0.5063	0.6444	0.0283	0.2843	0.7458	1.8918
	13	M	53	1.287	1.061	Normal	WE	Femoral head	0.2747	0.3433	0.4397	0.0535	0.2739	0.5156	1.7228
								Intertrochanteric area	0.2254	0.7446	0.7779	-0.147	0.1991	0.5981	4.0735
								Femur shaft	0.5901	0.8363	1.0233	-0.0171	0.5051	1.2776	2.7779
							DIXON	Femoral head	0.2157	0.5527	0.5933	-0.1638	0.1402	0.5872	1.9618
								Intertrochanteric area	0.2994	0.428	0.5223	0.0185	0.304	0.6049	1.8193
								Femur shaft	0.7748	0.9492	1.225	0.0059	0.528	1.675	2.7876
	14	M	45	1.039	0.815	Osteonecrosis Ficat stage IIA	WE	Femoral head	0.3286	0.4454	0.5534	0.0071	0.2619	0.6003	1.8542
								Intertrochanteric area	0.2087	0.7528	0.7812	-0.2473	0.0786	0.6128	2.824
								Femur shaft	0.8552	1.0693	1.369	0.0484	0.5125	1.5083	4.2619
							DIXON	Femoral head	0.4582	0.3565	0.5805	0.2299	0.4287	0.6521	1.8544
								Intertrochanteric area	0.2645	0.5824	0.6397	-0.0461	0.3137	0.6623	2.5483
								Femur shaft	0.5542	0.5599	0.7877	0.0586	0.6276	0.9364	2.1579
	15	M	21	0.957	0.842	Normal	WE	Femoral head	0.5051	1.2935	1.3885	-0.5399	0.2862	1.7297	3.3563
								Intertrochanteric area	0.3553	0.6638	0.7529	-0.0697	0.2314	0.7412	2.4187
								Femur shaft	0.6422	0.9242	1.1252	-0.002	0.3947	1.4945	2.595
							DIXON	Femoral head	0.3588	0.5325	0.642	0.0001	0.2509	0.6189	2.1008
								Intertrochanteric area	0.3305	0.5643	0.6539	0.0551	0.3908	0.696	2.305
								Femur shaft	0.664	0.7022	0.9663	0.1403	0.4821	1.0133	2.8192
